# Supplementary material for: Characterization of ADAMTS13 and von Willebrand factor levels in septic and non-septic ICU patients
Source: PLoS One. 2021 Feb 19;16(2):e0247017. doi: 10.1371/journal.pone.0247017 (PMC7894828; doi:10.1371/journal.pone.0247017)
Supplement: S1 Data — Raw Patient values for ADAMTS13 activity, ADAMTS13 antigen, VWF antigen, and MPO at day 1 and day last. (XLSX) [file pone.0247017.s001.xlsx]

## Sheet: Sheet1
Patient		ATS13 Activity (RFU/sec)	ATS13 LEVEL (ng/mL)	VWF LEVEL (µg/mL)	MPO (pg/mL)	PC(%)
NON-SURVIVOR - Septic
D4-1-020	1	140.465	149.684	22.47		53
D1-1-021	1	317.645		1.447	4.65476e+06	71
D1-1-107	1		91.892	6.78	72081.6	58
	LAST	174.415	116.975	3.18	137314	84
D1-1-042	1	198.455	123.88	17.88	269146	47
	LAST	175.68	89.891	7.46	37231.7	57
D1-1-078	1	189.12	47.454	5.49	213206	123
	LAST	200.23	71.317	5.29	302453	135
D2-1-052	1	148.01	95.301	10.37	138817	5
D1-1-023	1	290.285	146.742	17.02	50283.5	21
	LAST	175.805	69.689	8.73	108543
D2-1-072	1	160.145	119.912	7.04	108787	48
	LAST	235.31	133.221	6.776	84695.2
D1-1-065	1	155.96	93.141	6.148	194881
	LAST	287.35	37.947	7.416	44457.2
D4-1-019	1	403.705	58.15	11.921	49561.3	57
	LAST	290.39	34.088	10.19	84449.1	101
D1-1-056	1	230.6	44.451	8.07	14869.5	19
	LAST	270.24	65.158	4.632	32900.5	55
D2-1-024	1	351.23	119.344	17.678	137524	83
	LAST	451.6	106.337	15.099	141529	177
D1-1-061	1	127.82	10.15	10.688	103470	41
	LAST	2273.75	48.608	8.468	138591	73
D4-1-029	1	184.255	72.157	12.46		59
D9-1-006	1	125.045	48.547	9.688	44503.6	27
	LAST	159.09	35.705	9.571	35314	65
D9-1-016	1	156.225	40.251	10.668	114502	74
	LAST	213.575	95.18	12.528	4.24837e+06	59
D2-1-048	1	130.07	42.626	6.792	43958.5	30
	LAST	328.09	109.81	5.6	18117.2	38
SURVIVOR - Septic
D6-1-038	1	372.02	117.831	15.089	1.04818e+07	37
	LAST	454.59	72.987	5.301	119878	61
D2-1-074	1	175.455	84.41	8.336	950950	37
	LAST	245.125	63.408	10.467	91642.3	24
D3-1-005	1	494.61	19.412	7.593	186184	37
	LAST	101.257		2.893	332325	58
D4-1-042	1	407.135	99.971	17.95	116422	96
	LAST	343.205	88.454	6.479	53594.9	99
D3-1-004	1	299.095	138.084	25.228	241401	115
	LAST	284.52	48.402	17.306	163263	123
D6-1-032	1	314.765	120.08	10.57	63890.6	73
	LAST	259.12	139.793	24.865	194366	138
D6-1-033	1	188.31	120.08	10.57	35066.1
	LAST	328.22	29.611	10.445	25149.3
D4-1-036	1	270.305	88.192	12.164	62505.9	199
	LAST	434.555	81.257	19.261	31002.5	202
D2-1-061	1	204.205	23.203	6.028	65745.7	120
	LAST	163.06	16.068	10.514	181330	144
D6-1-034	1	244.865	44.074	3.547	61437.1	76
	LAST	290.955	29.173	12.093	24065.3	101
D6-1-005	1	369.255	40.892	12.711	264313	75
	LAST	357.36	92.409	9.76	281503	75
D2-1-014	1	231.96	55.059	6.44	175920	20
	LAST		43.92	17.468	113419	28
D6-1-014	1	471.29			141867	66
	LAST	365.07			66105.4	57
D1-1-069	1	311.43	81.309	9.68	68622.8	16
	LAST	356.8	41.815	5.934	114435	48
D2-1-050	1	297.14	60.476	3.319	77850.1	25
	LAST	163.855	20.628	3.575	262643	44
D1-1-054	1	294.36	103.584	25.175	194483
	LAST	312.145	20.619	8.905	24012.8
D1-1-049	1	210.46	79.843	18.235	93002.9
	LAST	289.16	58.511	21.418	80529.8
D1-1-066	1	705.205	131.063	10.243	100178
	LAST	571.28	233.337	9.226	102999
NON-SEPTIC ICU
D6-2-009	1	325.4	824.207	7.837	31795.8	63
	LAST	380.56	693.149	10.95	32378	62
D1-2-105	1	599.25	1047.02	13.515	135194	56
	LAST	476.5	1126.66	15.627	42808.5	64
D1-2-103	1	433.53	544.952	3.969	62245.1	22
	LAST	320.95	606.58	6.835	128676	52
D1-2-104	1	527.58	839.553	14.112	568117	94
	LAST	498.88	423.526	11.399	270726	105
D9-2-008	1	851.5	1331.95	44.263	85460	51
	LAST	543.85	696.758	26.047	105903
D1-2-108	1	446.19	1005.5	9.786	64983.5	85
	LAST	299.65	640.609	18.383	58981.6	99
D6-2-016	1	995.04	1304.42	5.613	92686.4	61
	LAST	491.5	1383.73	2.424	85282.5	65
D6-2-017	1	614.01	1423.88	9.378	161047	81
	LAST	503.63	1238.59	3.844	63350.6	73
D6-2-018	1	677.75	1680.16	14.696	57941	79
	LAST	690.85	1402.66	15.616	86974.1	84
D6-2-019	1	627.09	1679.4	32.863	139841	29
	LAST	579.38	1068.57	7.929	80969	64
D7-2-003	1	424.85	483.8	79.63	90593.4
	LAST	432.13	1098.33	43.26	67142
D7-2-006	1	497.5	2238.52	10.893	89907.1
	LAST	434.05	886.44	11.582	94851
D7-2-007	1	834.24	1689.75	40.226	56515.1
	LAST	848.34	1333.84	13.894
D7-2-008	1	363.03	447.289	18.104
	LAST	295	722.779	7.799
D7-2-009	1	377.72	1704.72	12.592
	LAST	357.37	421.085	4.681
D7-2-010	1	488.03	1058.53	7.557
	LAST	738.73	825.302	2.866
D7-2-011	1	380.46	590.149	1.477
	LAST	335.47	828.224	7.052
D7-2-012	1	615.58	1209.32	4.524
	LAST	377.98	490.139	6.04
D7-2-013	1	491.02	1005.5	10.865
	LAST	560.94	824.572	12.666
D7-2-014	1		154.865	30.228
	LAST		960.41	30.98
D7-2-016	1	490.88	1228.08	4.938
	LAST	464.56	85.846	6.467
D4-2-030	1	164.54	135.103	89.661
	LAST	406.47	1058.16	25.284
D1-2-014	1	413.7	513.076	10.624
	LAST		134.136	6.052
D1-2-016	1		536.793	13.495
	LAST	451.65	804.505	18.017
D1-2-015	1	690.26	593.719	5.045
	LAST	780	494.368	17.317
D1-2-009	1	627.82	1335.35	9.238
	LAST	865.37	833.339	31.43
D1-2-010	1	683.38	962.993	2.824
	LAST	372.17	740.163	2.282
D1-2-012	1		1960.48	22.653
	LAST		500.011	16.116
D1-2-013	1	358.87	937.918	29.638
	LAST	158.02	1001.8	7.285
D1-2-004	1	565.66	511.309	5.145
	LAST	280.66	429.459	1.747
D1-2-005	1	528.39	321.559	8.454
	LAST	540.02	654.257	11.356
D1-2-006	1	429.79	489.082	11.717
	LAST	291.34	1263.77	21.832
D1-2-001	1	499.85	1290.11	25.098
	LAST	578.63	990.702	33.45
D1-2-011	1	586.44	447.289	4.303
	LAST	538.45	2203.33	8.909
D1-2-003	1	552.43	593.719	12.425
	LAST	506.98	757.575	5.172
D1-2-019	1	583.93	440.99	1.822
	LAST	454.8	678.006	7.302
D1-2-020	1	503.31	896.719	14.475
	LAST	350.18	650.663	10.662
HEALTHY CONTROLS
AB		504.855	144.088	0.507	14783.7	107
AS		604.24	122.042	1.602	13753.7	74
DD		601.19	160.432	0.576	14996.9	128
LB		671.1	144.477	1.997	20950.1	109
MZ		628.11	335.848	2.953	22437.4	97
DJ		692.42	115.896	0.215	15346.2	126
CK		750.13	112.261	0.881	9050.23	95
IJ		662.73	87.494	4.681	5752.61	85
PS		705.55	94.059	0.561	12103.6	110
NZ		793.42	126.765	1.612
